# Supplementary material for: Virtual fragment screening for DNA repair inhibitors in vast chemical space
Source: Nat Commun. 2025 Feb 18;16:1741. doi: 10.1038/s41467-025-56893-9 (PMC11836371; doi:10.1038/s41467-025-56893-9)
Supplement: Supplementary file 4 — Source Data [file 41467_2025_56893_MOESM4_ESM.xlsx]

## Sheet: Figure2C
Concentration (M)	compound 1		compound 7
0.000495	25.93	22.47	96.86	92.16
0.000248	16.25	9.26	92.32	95.26
0.000124	3.06	-3.08	92.57	92.28
6.19e-05	-3.59	-6.97	85.03	86.63
3.09e-05	-4.48	-4.6	80.92	75.35
1.55e-05	-5.01	-3.32	74.43	67.46
7.73e-06	-1.78	-6.79	52.82	50.97
3.87e-06	-0.33	-6.28	37.42	38.76
1.93e-06	2.73	-8.53	24.11	22.26
9.67e-07	3.85	6.91	16.25	10.96
4.83e-07	2.23	-8.02	11.4	0.53
Concentration (M)	compound 17				compound 23
9.9e-05	96.97	96.91	94.08	97.24	93.34	96.5	102.87	104.38
4.95e-05	96.49	97.45	94.85	97.57	94.91	98.52	101.44	105.23
2.48e-05	92.75	97.64	93.54	94.76	94.22	97.46	92.46	96.53
1.24e-05	90.55	92.85	89.92	91.47	91.41	94.39	90.13	92.43
6.19e-06	85.12	84.21	85.13	86.27	89	85.95	85.06	85.7
3.09e-06	72.68	77.92	76.19	83.17	78.97	77.03	76.1	78.52
1.55e-06	58.26	62.87	66.96	67.73	59.42	67.01	59.08	66.62
7.73e-07	44.06	48.74	48.24	52.23	53.6	49.32	48.44	47.84
3.87e-07	29.14	34.59	30.82	38.2	29.24	27.63	28.59	28.11
1.93e-07	17.95	20.93	16.93	26.66	9.69	17.93	10.41	18.5
9.67e-08	5.46	17.08	9.9	19.84	2.78	15.56	3.03	15.28

## Sheet: Table1
Cmpd	pIC50a	∆Tm (K)b
5	4.24 ± 0.18	4.1 ± 0.7
6	4.44 ± 0.38	1.1 ± 0.5
7	5.18 ± 0.05	5.5 ± 1.2
8	5.19 ± 0.08	5.4 ± 0.5
11	5.89 ± 0.06	4.8 ± 0.4
17	6.22 ± 0.13	8.1 ± 0.1
23	6.22 ± 0.10	9.0 ± 0.2
a pIC50 values from enzyme inhibition assay. b Thermal shift values from DSF experiments at a concentration of 99 mM. pIC50 and ∆Tm values are expressed as mean ± SD from at least three independent replicates.

## Sheet: Figure3B
Enzyme	compound 9			compound 11			compound 17			compound 18			compound 23
OGG1	6.28	6.2	6.46	1.58	1.2	1.37	0.505	0.495	0.518	0.589	0.638	0.615	0.442	0.646	0.62
SMUG1	>99	>99	>99	>99	>99	>99	>99	>99	>99	>99	>99	>99	>99	>99	>99
APE1	>99	>99	>99	>99	>99	>99	>99	>99	>99	>99	>99	>99	>99	>99	>99
NEIL1	>99	>99	>99	>99	>99	>99	>99	>99	>99	>99	>99	>99	>99	>99	>99
MTH1	>99	>99	>99	>99	>99	>99	24.3	20.6	24.9	18.4	20	18.5	>99	>99	>99

## Sheet: Figure3C
temp	DMSO			compound 23
40	100	100	100	87.8558	85.3625	75.6523
43	54.3265	125.594	53.8349	66.5008	127.044	67.9778
45	50.5846	100.96	32.066	77.0551	71.8311	61.7478
47	38.8208	48.4213	43.1829	91.3696	51.615	105.784
49	13.1203	17.2009	11.1057	63.4375	44.5518	45.3032
51	6.64695	0.372315	0	28.448	5.40072	7.86739
53	1.80743	0	0	10.9959	0.809149	0
55	4.10663	0	0	5.20614	0	0
57	0.628731	0	0	2.83178	0	0
59	0.775107	0	0	2.17949	0	0
62	0	0	0	4.46925	0	0

## Sheet: Figure3D
Maximum Intensity
DMSO	10uM cmpd 23	50uM cmpd 23	10um TH5487
1.47	1.39	1.3	1.35
1.53	1.38	1.23	1.37
1.34	1.41	1.34	1.33
1.47	1.43	1.31	1.26
1.49	1.21	1.23	1.41
1.33	1.31	1.32	1.34
1.39	1.28	1.31	1.47
1.26	1.41	1.3	1.22
1.43	1.35	1.27	1.27
1.36	1.33	1.31	1.42
1.54	1.41	1.34	1.34
1.45	1.36	1.34	1.28
1.44	1.38	1.37	1.34
1.5	1.39	1.34	1.42
1.47	1.33	1.28	1.47

## Sheet: Figure3E
time (s)	DMSO															10uM compound 23															50uM compound 23															10uM TH5487
0	1	1	1	1	1	1	1	1	1	1	1	1	1	1	1	1	1	1	1	1	1	1	1	1	1	1	1	1	1	1	1	1	1	1	1	1	1	1	1	1	1	1	1	1	1	1	1	1	1
2	1.03	1.02	1.03	1.05	1.03	1.02	1.01	0.99	1.07	1.01	0.92	1.01	1	1.03	1.05	1.02	1.03	1.01	1.02	1.02	1.03	0.99	0.99	1.03	1.05	1.05	0.97	0.99	1.03	1.04	1.03	1.02	1	1.03	1	0.99	1.01	1.03	1.04	0.99	1.02	1.04	1.02	1.06	1.04	1.02	0.96	0.94	0.93
4	1.14	1.09	1.1	1.13	1.12	1.09	1.11	1.08	1.18	1.09	1.09	1.1	1.13	1.12	1.15	1.08	1.11	1.1	1.09	1.06	1.09	1.06	1.11	1.11	1.15	1.12	1.07	1.09	1.12	1.11	1.09	1.06	1.08	1.09	1.06	1.1	1.09	1.09	1.11	1.1	1.1	1.1	1.09	1.12	1.08	1.09	1.08	1.05	1.06
6	1.18	1.16	1.13	1.18	1.21	1.13	1.14	1.11	1.21	1.14	1.15	1.15	1.17	1.19	1.19	1.12	1.14	1.17	1.14	1.09	1.13	1.11	1.15	1.13	1.17	1.17	1.13	1.14	1.16	1.15	1.12	1.09	1.11	1.12	1.08	1.15	1.12	1.13	1.13	1.11	1.15	1.14	1.13	1.14	1.11	1.13	1.13	1.12	1.11
8	1.21	1.19	1.17	1.22	1.26	1.15	1.18	1.13	1.24	1.17	1.22	1.18	1.21	1.25	1.22	1.15	1.19	1.2	1.16	1.1	1.16	1.13	1.19	1.17	1.19	1.2	1.14	1.15	1.18	1.16	1.15	1.09	1.14	1.14	1.1	1.17	1.15	1.13	1.13	1.14	1.16	1.15	1.17	1.16	1.15	1.17	1.18	1.16	1.13
10	1.26	1.24	1.18	1.26	1.31	1.16	1.2	1.15	1.26	1.21	1.25	1.21	1.24	1.26	1.25	1.19	1.21	1.23	1.17	1.12	1.16	1.13	1.19	1.19	1.2	1.23	1.19	1.19	1.2	1.2	1.16	1.13	1.17	1.16	1.12	1.18	1.16	1.16	1.18	1.15	1.17	1.17	1.18	1.16	1.16	1.18	1.2	1.16	1.15
12	1.29	1.27	1.2	1.3	1.34	1.19	1.22	1.17	1.3	1.23	1.28	1.25	1.25	1.29	1.29	1.21	1.23	1.25	1.21	1.13	1.19	1.16	1.24	1.2	1.22	1.26	1.2	1.2	1.23	1.22	1.18	1.13	1.2	1.18	1.13	1.2	1.16	1.16	1.18	1.17	1.2	1.19	1.21	1.19	1.17	1.2	1.23	1.19	1.16
14	1.3	1.28	1.23	1.32	1.36	1.23	1.24	1.18	1.31	1.24	1.32	1.27	1.27	1.34	1.31	1.25	1.24	1.24	1.21	1.14	1.19	1.19	1.25	1.22	1.23	1.26	1.2	1.22	1.24	1.24	1.18	1.14	1.21	1.2	1.12	1.21	1.19	1.19	1.2	1.2	1.22	1.21	1.23	1.21	1.18	1.22	1.25	1.22	1.18
16	1.31	1.31	1.25	1.36	1.38	1.22	1.26	1.19	1.33	1.25	1.33	1.28	1.3	1.33	1.35	1.27	1.26	1.29	1.23	1.12	1.19	1.18	1.29	1.24	1.23	1.27	1.23	1.23	1.27	1.26	1.19	1.14	1.22	1.22	1.15	1.22	1.21	1.2	1.21	1.21	1.24	1.22	1.25	1.23	1.2	1.24	1.28	1.23	1.18
18	1.33	1.36	1.25	1.37	1.41	1.24	1.29	1.2	1.35	1.28	1.35	1.31	1.35	1.38	1.37	1.27	1.28	1.28	1.24	1.15	1.21	1.19	1.27	1.24	1.25	1.31	1.24	1.25	1.28	1.25	1.2	1.15	1.22	1.21	1.15	1.24	1.2	1.2	1.23	1.22	1.22	1.24	1.27	1.24	1.21	1.25	1.31	1.24	1.21
20	1.36	1.38	1.27	1.39	1.43	1.26	1.29	1.2	1.37	1.28	1.38	1.32	1.34	1.37	1.39	1.3	1.29	1.33	1.26	1.15	1.24	1.21	1.27	1.27	1.28	1.3	1.28	1.28	1.29	1.25	1.22	1.18	1.24	1.22	1.17	1.24	1.26	1.21	1.23	1.24	1.24	1.22	1.28	1.25	1.23	1.26	1.31	1.24	1.2
22	1.38	1.4	1.27	1.4	1.44	1.27	1.32	1.22	1.38	1.3	1.4	1.34	1.36	1.4	1.4	1.3	1.3	1.34	1.27	1.15	1.25	1.23	1.3	1.29	1.28	1.33	1.28	1.27	1.32	1.28	1.23	1.19	1.25	1.23	1.19	1.26	1.26	1.24	1.23	1.28	1.26	1.25	1.27	1.25	1.24	1.27	1.32	1.28	1.2
24	1.37	1.42	1.3	1.41	1.45	1.27	1.32	1.22	1.37	1.3	1.43	1.35	1.37	1.41	1.42	1.31	1.3	1.35	1.28	1.16	1.24	1.23	1.31	1.27	1.27	1.33	1.29	1.29	1.32	1.29	1.23	1.18	1.26	1.24	1.18	1.27	1.27	1.24	1.24	1.26	1.28	1.24	1.3	1.27	1.25	1.29	1.32	1.25	1.21
26	1.4	1.43	1.29	1.41	1.46	1.28	1.33	1.22	1.4	1.31	1.43	1.37	1.38	1.43	1.42	1.33	1.33	1.35	1.3	1.16	1.25	1.24	1.31	1.3	1.29	1.33	1.3	1.3	1.31	1.3	1.24	1.17	1.28	1.25	1.16	1.26	1.26	1.26	1.23	1.25	1.29	1.25	1.32	1.27	1.23	1.29	1.32	1.28	1.21
28	1.4	1.42	1.28	1.41	1.46	1.27	1.34	1.22	1.4	1.32	1.43	1.37	1.41	1.43	1.43	1.32	1.33	1.36	1.3	1.16	1.26	1.24	1.32	1.29	1.29	1.35	1.31	1.31	1.34	1.31	1.22	1.2	1.27	1.26	1.18	1.27	1.26	1.27	1.24	1.27	1.29	1.28	1.31	1.27	1.25	1.28	1.33	1.27	1.22
30	1.42	1.46	1.29	1.43	1.46	1.29	1.36	1.22	1.4	1.32	1.44	1.4	1.42	1.43	1.45	1.34	1.33	1.37	1.31	1.18	1.26	1.25	1.33	1.31	1.29	1.34	1.31	1.33	1.35	1.3	1.24	1.2	1.28	1.25	1.19	1.29	1.28	1.26	1.25	1.3	1.29	1.25	1.32	1.28	1.27	1.3	1.33	1.28	1.23
32	1.4	1.47	1.31	1.43	1.47	1.29	1.37	1.22	1.4	1.33	1.44	1.39	1.41	1.46	1.43	1.34	1.33	1.36	1.32	1.18	1.27	1.26	1.35	1.32	1.3	1.35	1.33	1.32	1.35	1.3	1.25	1.18	1.28	1.26	1.2	1.29	1.27	1.25	1.25	1.28	1.28	1.28	1.31	1.29	1.26	1.31	1.36	1.28	1.24
34	1.41	1.46	1.3	1.44	1.49	1.29	1.38	1.24	1.39	1.32	1.49	1.39	1.41	1.46	1.46	1.34	1.34	1.38	1.32	1.17	1.27	1.25	1.37	1.3	1.31	1.37	1.32	1.34	1.35	1.31	1.25	1.2	1.29	1.26	1.18	1.29	1.28	1.28	1.24	1.27	1.28	1.27	1.33	1.29	1.26	1.3	1.35	1.29	1.23
36	1.41	1.49	1.29	1.44	1.47	1.28	1.37	1.24	1.4	1.33	1.47	1.4	1.43	1.47	1.46	1.34	1.33	1.37	1.33	1.2	1.29	1.25	1.36	1.31	1.31	1.36	1.32	1.33	1.36	1.33	1.26	1.2	1.31	1.28	1.2	1.29	1.28	1.27	1.26	1.28	1.31	1.28	1.34	1.29	1.27	1.31	1.35	1.29	1.24
38	1.41	1.5	1.32	1.46	1.49	1.28	1.36	1.23	1.41	1.34	1.48	1.4	1.42	1.46	1.45	1.36	1.34	1.38	1.32	1.21	1.27	1.25	1.37	1.32	1.29	1.37	1.34	1.34	1.37	1.32	1.27	1.2	1.3	1.27	1.19	1.29	1.26	1.27	1.26	1.27	1.31	1.29	1.34	1.3	1.27	1.3	1.36	1.3	1.24
40	1.44	1.48	1.32	1.45	1.48	1.3	1.38	1.25	1.4	1.33	1.48	1.41	1.43	1.47	1.45	1.36	1.36	1.38	1.31	1.18	1.28	1.26	1.37	1.33	1.29	1.38	1.33	1.35	1.35	1.3	1.25	1.2	1.3	1.27	1.2	1.29	1.3	1.29	1.25	1.29	1.31	1.31	1.34	1.3	1.26	1.31	1.34	1.3	1.23
42	1.44	1.5	1.31	1.46	1.46	1.32	1.37	1.24	1.41	1.35	1.51	1.41	1.44	1.47	1.45	1.36	1.35	1.37	1.34	1.19	1.28	1.26	1.39	1.33	1.31	1.38	1.33	1.35	1.36	1.31	1.25	1.2	1.29	1.27	1.21	1.32	1.29	1.29	1.27	1.3	1.33	1.3	1.33	1.31	1.27	1.33	1.34	1.28	1.24
44	1.43	1.49	1.31	1.46	1.48	1.29	1.38	1.25	1.42	1.33	1.51	1.41	1.43	1.48	1.46	1.37	1.37	1.37	1.34	1.19	1.27	1.26	1.38	1.3	1.31	1.39	1.33	1.35	1.36	1.29	1.25	1.2	1.29	1.27	1.2	1.28	1.29	1.28	1.27	1.26	1.3	1.29	1.36	1.31	1.27	1.31	1.34	1.29	1.22
46	1.42	1.49	1.34	1.46	1.47	1.3	1.37	1.25	1.42	1.32	1.5	1.43	1.42	1.48	1.44	1.36	1.37	1.38	1.35	1.19	1.29	1.26	1.37	1.32	1.31	1.39	1.34	1.35	1.37	1.31	1.26	1.22	1.3	1.3	1.21	1.3	1.28	1.29	1.26	1.3	1.31	1.3	1.34	1.31	1.28	1.33	1.34	1.28	1.23
48	1.44	1.49	1.33	1.43	1.47	1.32	1.36	1.24	1.42	1.33	1.5	1.41	1.44	1.47	1.47	1.36	1.36	1.38	1.36	1.19	1.28	1.25	1.38	1.34	1.32	1.4	1.35	1.35	1.36	1.32	1.25	1.21	1.31	1.29	1.21	1.3	1.28	1.28	1.24	1.29	1.3	1.3	1.35	1.32	1.28	1.34	1.34	1.31	1.25
50	1.45	1.51	1.33	1.44	1.47	1.3	1.38	1.25	1.41	1.32	1.5	1.43	1.43	1.47	1.44	1.36	1.34	1.4	1.36	1.2	1.29	1.28	1.38	1.32	1.3	1.41	1.35	1.35	1.35	1.31	1.26	1.21	1.3	1.29	1.2	1.32	1.29	1.28	1.25	1.29	1.31	1.33	1.35	1.31	1.26	1.34	1.33	1.29	1.23
52	1.45	1.51	1.32	1.43	1.46	1.3	1.37	1.25	1.42	1.33	1.5	1.41	1.43	1.49	1.46	1.37	1.37	1.38	1.36	1.19	1.29	1.27	1.39	1.3	1.32	1.38	1.35	1.35	1.35	1.32	1.28	1.21	1.3	1.3	1.2	1.3	1.29	1.28	1.27	1.28	1.33	1.3	1.34	1.32	1.28	1.33	1.35	1.28	1.23
54	1.44	1.5	1.32	1.43	1.46	1.3	1.36	1.24	1.42	1.33	1.51	1.43	1.42	1.5	1.45	1.37	1.36	1.37	1.36	1.2	1.29	1.24	1.37	1.32	1.29	1.39	1.35	1.34	1.39	1.31	1.27	1.22	1.33	1.28	1.22	1.32	1.29	1.3	1.25	1.28	1.31	1.3	1.33	1.32	1.26	1.34	1.35	1.29	1.25
56	1.44	1.5	1.32	1.45	1.45	1.32	1.36	1.26	1.41	1.33	1.51	1.41	1.43	1.48	1.45	1.37	1.36	1.39	1.35	1.2	1.3	1.26	1.39	1.33	1.29	1.39	1.34	1.36	1.38	1.32	1.28	1.23	1.32	1.29	1.2	1.3	1.3	1.29	1.25	1.28	1.32	1.31	1.35	1.32	1.27	1.33	1.33	1.3	1.23
58	1.44	1.51	1.3	1.42	1.43	1.32	1.37	1.25	1.4	1.32	1.53	1.42	1.43	1.49	1.46	1.37	1.36	1.4	1.38	1.2	1.3	1.24	1.39	1.29	1.31	1.4	1.33	1.35	1.36	1.3	1.28	1.21	1.32	1.29	1.22	1.31	1.28	1.28	1.25	1.29	1.32	1.32	1.34	1.33	1.26	1.33	1.34	1.3	1.23
60	1.46	1.5	1.33	1.42	1.43	1.31	1.34	1.25	1.41	1.33	1.51	1.42	1.42	1.47	1.47	1.36	1.37	1.39	1.37	1.19	1.27	1.25	1.39	1.31	1.31	1.4	1.35	1.35	1.37	1.31	1.27	1.2	1.31	1.29	1.21	1.3	1.29	1.28	1.23	1.3	1.33	1.29	1.34	1.32	1.25	1.33	1.33	1.32	1.24
62	1.44	1.53	1.32	1.43	1.41	1.33	1.37	1.24	1.41	1.32	1.51	1.41	1.43	1.49	1.44	1.36	1.35	1.39	1.37	1.19	1.29	1.25	1.39	1.33	1.31	1.38	1.33	1.36	1.39	1.3	1.28	1.2	1.33	1.27	1.2	1.31	1.29	1.27	1.25	1.27	1.31	1.3	1.32	1.32	1.26	1.33	1.33	1.29	1.24
64	1.46	1.5	1.31	1.4	1.43	1.31	1.35	1.25	1.41	1.33	1.5	1.43	1.42	1.49	1.46	1.37	1.36	1.39	1.36	1.19	1.3	1.26	1.38	1.32	1.3	1.38	1.36	1.36	1.36	1.31	1.27	1.21	1.33	1.29	1.21	1.3	1.3	1.29	1.24	1.3	1.31	1.31	1.33	1.31	1.26	1.33	1.33	1.29	1.24
66	1.44	1.51	1.32	1.42	1.43	1.31	1.35	1.25	1.4	1.32	1.51	1.44	1.42	1.49	1.44	1.37	1.34	1.39	1.38	1.2	1.29	1.25	1.39	1.31	1.3	1.37	1.35	1.35	1.38	1.3	1.25	1.21	1.31	1.28	1.2	1.28	1.29	1.28	1.24	1.26	1.31	1.29	1.34	1.33	1.26	1.33	1.33	1.3	1.25
68	1.42	1.51	1.32	1.41	1.41	1.31	1.35	1.25	1.41	1.32	1.51	1.42	1.42	1.47	1.45	1.38	1.36	1.38	1.38	1.18	1.28	1.25	1.37	1.33	1.32	1.37	1.34	1.36	1.37	1.3	1.27	1.21	1.31	1.28	1.21	1.3	1.31	1.3	1.22	1.29	1.32	1.32	1.33	1.33	1.25	1.33	1.34	1.29	1.24
70	1.46	1.52	1.33	1.42	1.41	1.3	1.35	1.25	1.38	1.33	1.5	1.42	1.41	1.47	1.44	1.37	1.36	1.4	1.37	1.2	1.3	1.24	1.39	1.33	1.3	1.37	1.34	1.35	1.36	1.31	1.28	1.22	1.33	1.27	1.22	1.31	1.29	1.29	1.24	1.29	1.31	1.32	1.33	1.33	1.26	1.35	1.32	1.29	1.24
72	1.43	1.52	1.32	1.42	1.41	1.31	1.37	1.24	1.39	1.33	1.5	1.41	1.42	1.47	1.45	1.36	1.37	1.38	1.39	1.2	1.29	1.25	1.38	1.31	1.28	1.38	1.33	1.35	1.37	1.29	1.27	1.21	1.31	1.27	1.19	1.31	1.28	1.28	1.23	1.28	1.33	1.31	1.33	1.33	1.25	1.33	1.31	1.29	1.24
74	1.45	1.5	1.32	1.41	1.39	1.29	1.36	1.25	1.39	1.31	1.49	1.42	1.41	1.48	1.45	1.38	1.35	1.38	1.36	1.21	1.31	1.24	1.39	1.32	1.31	1.36	1.32	1.36	1.35	1.28	1.27	1.21	1.32	1.28	1.19	1.29	1.28	1.29	1.22	1.29	1.3	1.32	1.33	1.32	1.25	1.34	1.31	1.28	1.23
76	1.43	1.5	1.32	1.41	1.4	1.29	1.36	1.24	1.38	1.33	1.51	1.41	1.4	1.48	1.45	1.37	1.34	1.4	1.4	1.19	1.3	1.25	1.39	1.32	1.3	1.39	1.33	1.36	1.35	1.3	1.28	1.21	1.31	1.29	1.2	1.3	1.26	1.29	1.24	1.28	1.31	1.31	1.33	1.32	1.26	1.34	1.34	1.31	1.24
78	1.45	1.51	1.32	1.4	1.39	1.29	1.36	1.24	1.38	1.33	1.48	1.42	1.41	1.5	1.43	1.37	1.33	1.39	1.38	1.19	1.29	1.27	1.4	1.32	1.29	1.37	1.33	1.37	1.36	1.3	1.28	1.21	1.31	1.28	1.2	1.29	1.28	1.27	1.23	1.27	1.32	1.31	1.33	1.33	1.25	1.34	1.31	1.31	1.24
80	1.43	1.49	1.33	1.39	1.38	1.29	1.37	1.24	1.4	1.31	1.47	1.42	1.41	1.47	1.44	1.38	1.35	1.4	1.39	1.21	1.28	1.26	1.37	1.32	1.3	1.36	1.32	1.36	1.37	1.29	1.27	1.21	1.33	1.28	1.2	1.29	1.28	1.28	1.22	1.28	1.32	1.32	1.33	1.32	1.25	1.33	1.34	1.32	1.24
82	1.44	1.49	1.31	1.39	1.38	1.3	1.36	1.23	1.38	1.31	1.48	1.4	1.4	1.48	1.42	1.36	1.34	1.39	1.4	1.2	1.3	1.25	1.39	1.32	1.28	1.38	1.31	1.37	1.35	1.28	1.28	1.21	1.33	1.29	1.21	1.3	1.26	1.29	1.21	1.29	1.31	1.33	1.33	1.33	1.26	1.33	1.31	1.31	1.26
84	1.44	1.5	1.32	1.4	1.36	1.29	1.35	1.24	1.37	1.31	1.49	1.42	1.41	1.47	1.43	1.37	1.36	1.37	1.4	1.2	1.3	1.24	1.4	1.29	1.3	1.35	1.32	1.36	1.35	1.29	1.27	1.21	1.32	1.27	1.21	1.31	1.28	1.28	1.22	1.29	1.32	1.33	1.31	1.33	1.25	1.33	1.29	1.31	1.24
86	1.43	1.51	1.32	1.38	1.37	1.3	1.34	1.23	1.37	1.31	1.5	1.41	1.4	1.46	1.43	1.36	1.35	1.36	1.37	1.2	1.29	1.24	1.38	1.29	1.28	1.36	1.31	1.37	1.37	1.28	1.27	1.22	1.31	1.26	1.2	1.3	1.27	1.28	1.23	1.28	1.29	1.31	1.32	1.33	1.23	1.34	1.3	1.32	1.24
88	1.43	1.49	1.32	1.38	1.35	1.29	1.37	1.22	1.36	1.32	1.48	1.41	1.4	1.46	1.43	1.38	1.35	1.39	1.38	1.2	1.28	1.26	1.38	1.28	1.3	1.36	1.31	1.36	1.39	1.29	1.26	1.22	1.32	1.27	1.21	1.28	1.26	1.28	1.2	1.27	1.31	1.32	1.33	1.34	1.25	1.34	1.32	1.31	1.25
90	1.43	1.51	1.29	1.39	1.36	1.29	1.37	1.23	1.36	1.34	1.48	1.39	1.4	1.47	1.41	1.36	1.35	1.38	1.38	1.19	1.29	1.26	1.38	1.29	1.29	1.35	1.31	1.35	1.36	1.28	1.27	1.21	1.33	1.27	1.2	1.3	1.25	1.26	1.22	1.28	1.31	1.3	1.33	1.33	1.24	1.34	1.32	1.31	1.24
92	1.44	1.47	1.31	1.37	1.34	1.27	1.34	1.24	1.37	1.31	1.48	1.4	1.39	1.46	1.41	1.36	1.34	1.38	1.39	1.2	1.29	1.24	1.37	1.29	1.3	1.35	1.29	1.36	1.36	1.3	1.28	1.21	1.32	1.27	1.2	1.25	1.25	1.29	1.23	1.25	1.3	1.31	1.3	1.31	1.24	1.33	1.29	1.31	1.24
94	1.43	1.48	1.32	1.37	1.32	1.3	1.36	1.23	1.36	1.32	1.46	1.4	1.39	1.45	1.41	1.37	1.33	1.41	1.39	1.21	1.3	1.24	1.38	1.31	1.3	1.35	1.3	1.35	1.37	1.29	1.26	1.21	1.32	1.26	1.2	1.27	1.26	1.28	1.21	1.28	1.3	1.3	1.32	1.33	1.26	1.34	1.31	1.32	1.24
96	1.44	1.45	1.32	1.37	1.35	1.3	1.35	1.24	1.36	1.33	1.46	1.39	1.39	1.45	1.4	1.37	1.35	1.39	1.39	1.19	1.29	1.24	1.36	1.3	1.3	1.35	1.29	1.35	1.38	1.27	1.28	1.21	1.32	1.28	1.2	1.28	1.25	1.27	1.21	1.28	1.28	1.31	1.32	1.32	1.27	1.34	1.3	1.3	1.22
98	1.42	1.46	1.31	1.37	1.34	1.29	1.35	1.24	1.37	1.3	1.44	1.39	1.4	1.45	1.4	1.35	1.35	1.37	1.39	1.18	1.29	1.25	1.36	1.29	1.31	1.34	1.3	1.35	1.35	1.28	1.27	1.2	1.31	1.27	1.18	1.27	1.28	1.26	1.21	1.26	1.29	1.31	1.32	1.32	1.25	1.32	1.29	1.32	1.25
100	1.42	1.48	1.32	1.37	1.32	1.28	1.37	1.22	1.36	1.31	1.46	1.38	1.39	1.44	1.39	1.37	1.32	1.36	1.4	1.2	1.28	1.22	1.36	1.29	1.3	1.35	1.27	1.34	1.35	1.28	1.27	1.21	1.31	1.28	1.19	1.28	1.27	1.27	1.2	1.26	1.31	1.3	1.32	1.32	1.25	1.34	1.31	1.33	1.24
102	1.44	1.48	1.31	1.36	1.32	1.28	1.36	1.23	1.36	1.28	1.44	1.39	1.4	1.45	1.37	1.35	1.36	1.37	1.42	1.2	1.28	1.26	1.36	1.28	1.29	1.34	1.26	1.37	1.36	1.27	1.29	1.21	1.34	1.27	1.19	1.28	1.24	1.26	1.21	1.26	1.31	1.32	1.32	1.31	1.26	1.33	1.3	1.31	1.24
104	1.42	1.46	1.31	1.35	1.31	1.29	1.35	1.23	1.36	1.28	1.44	1.38	1.37	1.46	1.38	1.36	1.34	1.36	1.4	1.19	1.27	1.24	1.36	1.3	1.29	1.33	1.28	1.36	1.36	1.27	1.26	1.22	1.3	1.26	1.19	1.28	1.27	1.26	1.21	1.26	1.31	1.3	1.3	1.31	1.24	1.33	1.3	1.3	1.24
106	1.41	1.47	1.31	1.35	1.3	1.26	1.34	1.22	1.36	1.29	1.44	1.38	1.39	1.46	1.38	1.36	1.37	1.35	1.41	1.19	1.28	1.26	1.36	1.3	1.3	1.34	1.28	1.35	1.36	1.27	1.29	1.21	1.32	1.27	1.21	1.28	1.26	1.27	1.22	1.29	1.31	1.3	1.32	1.31	1.24	1.33	1.3	1.31	1.24
108	1.41	1.47	1.29	1.35	1.28	1.29	1.35	1.22	1.36	1.28	1.44	1.38	1.39	1.43	1.38	1.35	1.34	1.36	1.41	1.19	1.28	1.24	1.35	1.27	1.3	1.35	1.28	1.35	1.36	1.26	1.28	1.19	1.3	1.27	1.2	1.26	1.27	1.24	1.19	1.26	1.3	1.3	1.32	1.33	1.23	1.31	1.29	1.3	1.25
110	1.4	1.48	1.31	1.36	1.3	1.29	1.33	1.22	1.34	1.28	1.43	1.38	1.38	1.44	1.39	1.35	1.35	1.36	1.42	1.18	1.27	1.24	1.35	1.28	1.28	1.33	1.27	1.35	1.38	1.28	1.28	1.21	1.31	1.27	1.2	1.25	1.26	1.27	1.2	1.27	1.31	1.31	1.3	1.32	1.23	1.32	1.32	1.3	1.24
112	1.43	1.46	1.32	1.33	1.27	1.28	1.36	1.21	1.35	1.3	1.42	1.37	1.38	1.44	1.39	1.35	1.35	1.34	1.39	1.2	1.26	1.22	1.35	1.28	1.3	1.33	1.26	1.34	1.35	1.26	1.28	1.2	1.32	1.28	1.19	1.25	1.23	1.26	1.2	1.27	1.3	1.31	1.32	1.31	1.23	1.31	1.29	1.28	1.23
114	1.39	1.47	1.31	1.36	1.29	1.28	1.33	1.21	1.34	1.31	1.42	1.36	1.36	1.43	1.39	1.36	1.34	1.35	1.4	1.2	1.3	1.24	1.33	1.26	1.28	1.35	1.28	1.35	1.36	1.26	1.28	1.22	1.31	1.26	1.21	1.27	1.27	1.25	1.21	1.26	1.31	1.31	1.3	1.32	1.24	1.33	1.3	1.32	1.25
116	1.41	1.45	1.3	1.34	1.28	1.27	1.33	1.22	1.34	1.31	1.43	1.37	1.36	1.43	1.37	1.34	1.36	1.36	1.42	1.19	1.28	1.25	1.35	1.3	1.27	1.34	1.27	1.33	1.35	1.25	1.28	1.22	1.31	1.26	1.2	1.26	1.26	1.26	1.21	1.26	1.28	1.29	1.3	1.31	1.23	1.32	1.3	1.31	1.24
118	1.41	1.46	1.32	1.33	1.28	1.26	1.35	1.22	1.35	1.31	1.44	1.38	1.37	1.43	1.38	1.36	1.33	1.36	1.43	1.19	1.27	1.24	1.32	1.28	1.29	1.33	1.29	1.34	1.34	1.27	1.28	1.21	1.31	1.28	1.18	1.28	1.24	1.26	1.21	1.27	1.29	1.32	1.3	1.33	1.23	1.31	1.3	1.31	1.23
120	1.41	1.46	1.29	1.33	1.26	1.28	1.34	1.22	1.34	1.3	1.43	1.37	1.36	1.43	1.37	1.35	1.35	1.37	1.42	1.19	1.27	1.22	1.34	1.3	1.28	1.34	1.26	1.32	1.35	1.26	1.29	1.2	1.31	1.25	1.19	1.27	1.25	1.25	1.19	1.27	1.3	1.31	1.31	1.31	1.22	1.29	1.29	1.3	1.22
[truncated: 11 more columns]

## Sheet: Figure3F
	TH5487						Compound 23
Concentration	Rep 1	Rep 2	Rep 3	Rep 4	Rep 5	Rep 6	Rep 1	Rep 2	Rep 3
3e-05	104.2	102	99.9	101.1	123.3	102.7	64.4	84.7	71.9
1.5e-05	101.6	99.3	95.7	105.1	123.3	99.3	56.3	70.5	50.3
7.5e-06	81.2	86.7	75.9	78.4	98.7	81.3	38.5	60.8	40
3.75e-06	58.6	64.7	55	52	44.1	44	21.4	46	-1.3
1.88e-06	21	33.9	49.1	39.2	40.4	37.2	11.1	26.6	2.8
9.38e-07	12.4	13.4	36.2	34.5	36.5	30	11	6.8	-9.9
4.69e-07	18.7	18.1	35.6	25.7	21.2	9.2	11.9	16.7	-7.9
2.34e-07	18.9	16.9	37.3	20.7	19.4	19.3	12.9	24.6	2.1

## Sheet: Figure3G
Cell line	compound 8		compound 9		compound 10		compound 11		compound 12		compound 14		compound 17		compound 18		compound 19		compound 20		compound 21		compound 22		compound 23
BJhTERT	40.1	42.84	73.02	80.1	8.08	8.77	38.2	40.28	28.88	30.12	38.55	41.42	27.96	38.43	38.07	41.01	15.17	24.77	23.91	24.23	63.29	76	76.15	96.63	67.44	68.66
A2780	17.41	19.16	21.5	25.03	0.84	1.45	1.43	1.69	0.88	1.08	3.81	5.95	5.42	6.29	3.84	4.22	2.43	2.96	2.84	2.93	4.62	6.18	50.25	65.16	33.78	42.92
A549	32.83	33.07	68.09	68.3	5.97	6.63	17.21	21.3	10.09	12.28	28.3	28.85	52.64	56.76	53.27	56.99	23.98	48.54	35.02	35.78	23.9	31.92	79.36	96.69	60.61	73.95
HCT116	35.37	43.25	81.58	86.44	2	2.45	20.02	20.29	2.49	3.25	25.99	30.89	11.85	23.58	45.25	53.92	5.31	6.65	12.99	15.72	38.86	47.52	64.01	103.96	61.96	97.34

## Sheet: Figure3H
	TH5487				compound 11
Log conc. (M)	BJhTERT		A2780		BJhTERT		A2780
0.0001	5.37	5.96	1.49	1.08	38.2	40.28	1.43	1.69
3.31131e-05	47.05	58.03	4.85	2.91	70.97	71.45	6.15	7.44
1.12202e-05	71.74	94.42	67.93	61.64	89.29	108.1	22.19	22.95
3.71535e-06	95.28	121.4	104.11	96.04	84.03	96.04	59.52	70.03
1.23027e-06	81.84	90.96	109.2	106.39	87.08	91.5	82.77	87.65
4.0738e-07	80.45	95.59	93.7	80.77	79.75	95.56	73.45	78.71
1.38038e-07	81.83	96.92	102.55	80.89	101.48	112.5	82.27	122.21
4.57088e-08	83.95	94.5	111.22	83.28	91.96	99.27	93.79	108.52
1.51356e-08	78.05	85.22	105.54	93.28	81.39	93.48	105.26	125.33
5.12861e-09	72.64	85.03	114.3	105.95	94.32	111.95	99.13	112.7
1.69824e-09	74.44	92.09	121.27	94.15	80.73	114.45	91.8	117.36

## Sheet: Figure4C
Heavy atom count	Graphs	Hydrocarbons	Skeletons	Functionalized	Decorated	Activated
1	1	1	1	3	3	11
2	1	1	3	6	6	26
3	2	2	4	14	14	88
4	6	4	12	48	49	374
5	20	10	32	199	228	2054
6	74	31	120	997	1244	12578
7	321	98	471	5685	7260	85938
8	1663	378	2256	36432	46001	624478
9	9616	1515	11700	253410	315663	4822077
10	61840	6893	68206	1902757	2297138	38798435
11	427135	34213	431895	15315613	18486152	340928542
Total	500679	43146	514700	17515164	21153758	385274601

[truncated: 10 more sheets: Figure4F, SupFigureS1, SupTableS1a, SupTableS1b, SupTableS2, SupTableS4, SupTableS5, SupTableS6, SupTableS7, SupTableS8]
